# Supplementary material for: Investigation of Newly Diagnosed Drug-Naive Patients with Systemic Autoimmune Diseases Revealed the Cleaved Peptide Tyrosine Tyrosine (PYY 3-36) as a Specific Plasma Biomarker of Rheumatoid Arthritis
Source: Mediators Inflamm. 2021 Jun 17;2021:5523582. doi: 10.1155/2021/5523582 (PMC8240466; doi:10.1155/2021/5523582)
Supplement: Supplementary 5 — Supplementary Figure 1: the Pearson correlations of the plasma concentrations of IL-4 vs. PYY (3-36) or GITRL vs. PYY (3-36) in RA patients were analyzed in Microsoft Excel. The Pearson correlation coefficients were 0.819 for IL-4 vs. PYY (3-36) and 0.864 for GITRL vs. PYY (3-36). The t-statistic (t) was calculated in Microsoft Excel following this equation≔(r∗SQRT (n − 2))/(SQRT (1 − r2)), where n is number of subjects and r is the Pearson coefficient. Then, the p value was calculated in Microsoft Excel following this equation: = TDIST (t, DF, tails), where DF = n − 2, degree of freedom. Thepwas1.8 × 10−8 (∗∗∗) for the correlation of IL-4 vs. PYY (3-36) concentrations. Thepwas3.9 × 10−10 (∗∗∗) for the correlation of GITRL vs. PYY (3-36) concentrations. [file 5523582.f5.xlsx]

## Sheet: _xltb_storage_
XL Toolbox Settings
	export_preset	<?xml version="1.0" encoding="utf-16"?>_x000D_ <Preset xmlns:xsd="http://www.w3.org/2001/XMLSchema" xmlns:xsi="http://www.w3.org/2001/XMLSchema-instance">_x000D_ <Name>Tiff, 300 dpi, RGB, White canvas</Name>_x000D_ <Dpi>300</Dpi>_x000D_ <FileType>Tiff</FileType>_x000D_ <ColorSpace>Rgb</ColorSpace>_x000D_ <Transparency>WhiteCanvas</Transparency>_x000D_ <UseColorProfile>false</UseColorProfile>_x000…
	export_path	C:\Users\szebe\Desktop\Luminex_autoimmune\RA_SLE_SSC_cytokine_cikk\Submission\Mediators_of_Inflammation\Revision\Supplementary Material\Supplementary_Figure_1.tif
